# Supplementary material for: Identification of sites of 2′-O-methylation vulnerability in human ribosomal RNAs by systematic mapping
Source: Sci Rep. 2017 Sep 13;7:11490. doi: 10.1038/s41598-017-09734-9 (PMC5597630; doi:10.1038/s41598-017-09734-9)
Supplement: Supplementary file 2 — Supplementary Dataset Number 1 [file 41598_2017_9734_MOESM2_ESM.xls]

## Sheet: all data
name	minus_1d_528	minus_1d_529	minus_1d_scr	minus_2d_528	minus_2d_529	minus_2d_Scr	minus_3d_528	minus_3d_529	minus_3d_Scr	plus_1d_528	plus_1d_529	plus_1d_Scr	plus_2d_528	plus_2d_529	plus_2d_Scr	plus_3d_528	plus_3d_529	plus_3d_Scr	position	type
18S-Am27	0.792835	0.813236	0.830356	0.806165	0.854285	0.845936	0.845755	0.85911	0.880602	0.870811	0.859764	0.883381	0.846288	0.854226	0.844331	0.860499	0.815295	0.819446	28	18S
18S-Am99	0.797925	0.772093	0.78419	0.77277	0.7628	0.792533	0.743279	0.748409	0.804176	0.83095	0.822222	0.834675	0.779153	0.787479	0.815063	0.739109	0.706073	0.775908	100	18S
18S-Um116	0.72557	0.716198	0.718239	0.691976	0.707875	0.747067	0.651768	0.667042	0.761244	0.796167	0.770663	0.798072	0.703151	0.729578	0.773598	0.703412	0.648361	0.739009	117	18S
18S-Um121	0.893176	0.900597	0.889134	0.891172	0.884025	0.871197	0.875392	0.878733	0.887658	0.912158	0.916072	0.915235	0.885927	0.906922	0.917933	0.883306	0.871402	0.887888	122	18S
18S-Am159	0.77268	0.771533	0.7948	0.772315	0.769949	0.806314	0.749312	0.73412	0.811181	0.852834	0.859512	0.867635	0.787126	0.793682	0.858272	0.752259	0.747821	0.790483	160	18S
18S-Am166	0.753793	0.752923	0.753642	0.735012	0.730167	0.803345	0.730913	0.70547	0.76285	0.800211	0.800363	0.7874	0.734114	0.732347	0.77493	0.748687	0.726369	0.74391	167	18S
18S-Um172	0.763485	0.748026	0.775739	0.725911	0.722584	0.764023	0.686977	0.683229	0.785366	0.82068	0.799408	0.83079	0.715229	0.729967	0.786187	0.68322	0.717002	0.767646	173	18S
18S-Cm174	0.759178	0.758009	0.77798	0.679923	0.684613	0.78029	0.553478	0.624974	0.824783	0.638002	0.616459	0.832261	0.587552	0.727809	0.789	0.00799826	0.597074	0.602238	175	18S
18S-Um428	0.745447	0.7499	0.721371	0.725475	0.733978	0.782106	0.715284	0.692451	0.789101	0.796307	0.743932	0.796784	0.743529	0.720853	0.741142	0.72575	0.71407	0.725651	429	18S
18S-Gm436	0.907951	0.869063	0.899481	0.925024	0.871564	0.88186	0.892487	0.861901	0.885195	0.896178	0.903653	0.894521	0.879865	0.88894	0.894383	0.859563	0.901596	0.868853	437	18S
18S-Cm462	0.809957	0.862534	0.83551	0.76492	0.819564	0.855428	0.773917	0.776753	0.819663	0.894627	0.8272	0.853085	0.826432	0.802203	0.835471	0.802207	0.778131	0.816113	463	18S
18S-Am468	0.751884	0.727594	0.760591	0.757128	0.76008	0.722713	0.710773	0.710843	0.76679	0.812096	0.784381	0.801852	0.752353	0.723161	0.811602	0.724327	0.685653	0.750035	469	18S
18S-Am484	0.593783	0.63199	0.621208	0.59445	0.562204	0.674297	0.518226	0.519613	0.659694	0.714519	0.67994	0.728801	0.555729	0.606705	0.670175	0.503279	0.494845	0.61608	485	18S
18S-Gm509	0.816735	0.803659	0.858264	0.780885	0.767021	0.83963	0.719643	0.719896	0.832738	0.850895	0.8722	0.873962	0.774734	0.795779	0.873069	0.725921	0.745009	0.835801	510	18S
18S-Am512	0.658224	0.665122	0.645729	0.632853	0.604899	0.702215	0.568795	0.576965	0.712159	0.750671	0.68684	0.753845	0.593936	0.617257	0.722304	0.624859	0.611504	0.705613	513	18S
18S-Cm517	0.901421	0.898449	0.892638	0.884247	0.883168	0.90761	0.880197	0.865634	0.873558	0.910678	0.912271	0.91022	0.879204	0.881013	0.911918	0.848392	0.870549	0.891682	518	18S
18S-Am576	0.955504	0.964089	0.957047	0.950915	0.959009	0.957558	0.938611	0.928977	0.94543	0.955044	0.948201	0.950888	0.950141	0.948568	0.963783	0.929821	0.929727	0.944646	577	18S
18S-Am590	0.672681	0.68592	0.714463	0.597208	0.629543	0.702667	0.55932	0.569059	0.721399	0.800185	0.763087	0.78305	0.638021	0.635795	0.733455	0.676136	0.576229	0.717616	591	18S
18S-Gm601	0.739	0.73136	0.76885	0.738686	0.737092	0.816769	0.730331	0.738903	0.810978	0.828917	0.789411	0.807023	0.764891	0.770324	0.787456	0.782662	0.731148	0.750992	602	18S
18S-Um627	0.857351	0.82504	0.856672	0.822223	0.855704	0.849382	0.800314	0.79317	0.818332	0.890529	0.883604	0.877317	0.830872	0.845667	0.886207	0.823305	0.787146	0.809393	628	18S
18S-Gm644	0.871646	0.853941	0.869976	0.851502	0.854798	0.906709	0.864905	0.838093	0.89635	0.903862	0.890448	0.920276	0.855738	0.865731	0.911011	0.859946	0.829249	0.873661	645	18S
18S-Am668	0.779359	0.775913	0.791644	0.749362	0.73255	0.776547	0.67304	0.678572	0.792433	0.829037	0.830691	0.843997	0.747337	0.763271	0.85125	0.711114	0.685361	0.795606	669	18S
18S-Gm683	0.839566	0.833496	0.861158	0.786049	0.830961	0.868051	0.753135	0.682977	0.871793	0.918356	0.937149	0.950211	0.882227	0.87491	0.922519	0.876333	0.86897	0.939434	684	18S
18S-Cm797	0.691432	0.696013	0.664447	0.666022	0.62406	0.715945	0.56323	0.538227	0.721305	0.7259	0.750543	0.725248	0.606144	0.677169	0.734955	0.596357	0.648401	0.715485	798	18S
18S-Um799	0.883439	0.900109	0.864103	0.832042	0.808947	0.915407	0.828209	0.761358	0.838001	0.884836	0.925343	0.909612	0.818572	0.820992	0.91029	0.824294	0.825492	0.872121	800	18S
18S-Gm867	0.671322	0.673072	0.644507	0.538346	0.522957	0.640801	0.477522	0.422169	0.586772	0.61261	0.661527	0.643057	0.539949	0.58485	0.608135	0.483016	0.495356	0.590913	868	18S
18S-Am1031	0.870247	0.857445	0.876588	0.83238	0.831594	0.873501	0.788001	0.790848	0.873537	0.916945	0.899613	0.907101	0.836754	0.829662	0.903821	0.823705	0.808601	0.882831	1032	18S
18S-Cm1272	0.328431	0.321665	0.3198	0.27381	0.268638	0.322766	0.306527	0.139749	0.248288	0.332388	0.329067	0.350057	0.257434	0.230574	0.299341	0.199452	0.182385	0.23929	1273	18S
18S-Um1288	0.765313	0.771808	0.803019	0.754355	0.757285	0.790321	0.74158	0.728822	0.819348	0.861354	0.843049	0.851208	0.782165	0.762576	0.842685	0.77196	0.722904	0.823349	1289	18S
18S-Psim1326	0.796144	0.809435	0.825048	0.79941	0.814117	0.841779	0.798495	0.811667	0.859803	0.856191	0.829326	0.844847	0.805551	0.803635	0.849008	0.792206	0.802932	0.8308	1327	18S
18S-Gm1328	0.807222	0.796602	0.805559	0.796578	0.744888	0.816771	0.731839	0.713087	0.834468	0.870496	0.827163	0.842169	0.76946	0.756718	0.83189	0.737246	0.705311	0.805475	1329	18S
18S-Am1383	0.889775	0.885863	0.87606	0.867644	0.880807	0.896017	0.86046	0.876361	0.900826	0.926875	0.916523	0.932037	0.865918	0.88732	0.924642	0.878165	0.867402	0.901222	1384	18S
18S-Cm1391	0.891444	0.882827	0.884247	0.863395	0.819581	0.885583	0.799798	0.810705	0.88967	0.918589	0.907199	0.904264	0.850738	0.859315	0.911336	0.840689	0.859488	0.906971	1392	18S
18S-Um1442	0.774107	0.747661	0.791877	0.727596	0.716384	0.774232	0.652074	0.638153	0.791856	0.819776	0.819109	0.850102	0.719914	0.740062	0.809038	0.705367	0.67164	0.777277	1443	18S
18S-Gm1447	0.0648321	-0.0177872	0.0674481	-0.0222922	-0.0616309	-0.128275	-0.128997	-0.104283	0.0737854	0.071644	0.103465	0.159227	0.0528251	0.0411969	0.0808516	0.0230886	-0.122704	0.176941	1448	18S
18S-Gm1490	0.926425	0.937739	0.937347	0.930617	0.93725	0.932971	0.923242	0.938926	0.933574	0.940276	0.939923	0.944201	0.936678	0.942744	0.951187	0.920736	0.937201	0.923605	1491	18S
18S-Um1668	0.113199	0.092113	0.12778	0.0903283	0.155295	0.23388	0.0723066	0.176927	0.15997	0.0520633	0.0387709	0.0556911	0.074177	0.0610384	0.0610623	0.0371088	0.102785	0.121593	1669	18S
18S-Am1678	0.824961	0.838699	0.877077	0.82169	0.804074	0.83072	0.805805	0.797883	0.864782	0.889544	0.900127	0.895665	0.848655	0.856207	0.888226	0.828984	0.788439	0.875331	1679	18S
18S-Cm1703	0.884351	0.937062	0.908775	0.942371	0.922014	0.927749	0.931287	0.908021	0.920059	0.947381	0.947051	0.939721	0.906153	0.928455	0.910169	0.901226	0.921656	0.935547	1704	18S
18S-Um1804	0.873631	0.870392	0.89566	0.816698	0.826145	0.844124	0.800952	0.767929	0.862592	0.898477	0.899556	0.911632	0.81926	0.832865	0.894536	0.792045	0.735343	0.875263	1805	18S
28S-Am389	0.871928	0.856751	0.857948	0.850439	0.819844	0.87895	0.765881	0.807888	0.883779	0.885068	0.881948	0.886269	0.797679	0.786721	0.89676	0.695558	0.745073	0.900871	399	28S
28S-Am391	0.8792	0.873791	0.885679	0.84285	0.814343	0.896848	0.751509	0.771819	0.892687	0.900991	0.890147	0.916877	0.785004	0.802509	0.89923	0.77111	0.732832	0.870948	401	28S
28S-Gm1303	0.504095	0.529346	0.543208	0.435247	0.421429	0.49927	0.346491	0.405486	0.586504	0.554812	0.56769	0.627908	0.449468	0.434297	0.584599	0.440947	0.373274	0.599698	1317	28S
28S-Am1313	0.573716	0.636717	0.672472	0.544418	0.569631	0.739753	0.351984	0.389286	0.733244	0.77471	0.676394	0.790911	0.434209	0.448725	0.747999	0.24657	0.207493	0.725367	1327	28S
28S-Cm1327	0.616163	0.596242	0.638407	0.50115	0.430108	0.712437	0.0872456	0.160657	0.66882	0.645208	0.659665	0.68623	0.377997	0.285094	0.694876	0.190418	0.137647	0.657446	1341	28S
28S-Gm1509	0.756454	0.680334	0.817547	0.655158	0.627669	0.81895	0.442451	0.457657	0.836682	0.796956	0.773623	0.828953	0.570041	0.533827	0.851981	0.439117	0.368919	0.806798	1523	28S
28S-Am1511	0.809538	0.827867	0.834036	0.778804	0.768593	0.834087	0.715511	0.718305	0.852917	0.868465	0.886856	0.917214	0.737417	0.75185	0.890207	0.693064	0.70435	0.840896	1525	28S
28S-Am1521	0.914347	0.897788	0.918331	0.85455	0.845978	0.913862	0.821496	0.813974	0.914471	0.92578	0.939866	0.936923	0.847088	0.852475	0.940645	0.816401	0.791737	0.907248	1535	28S
28S-Gm1612	0.955606	0.965842	0.954216	0.939144	0.930847	0.953852	0.905873	0.903816	0.9577	0.952101	0.954465	0.956762	0.913165	0.931777	0.958841	0.894756	0.90598	0.961978	1626	28S
28S-Gm1747	0.857703	0.853956	0.873079	0.833145	0.84059	0.895596	0.80308	0.830061	0.897717	0.88011	0.85405	0.88843	0.796024	0.806096	0.882661	0.768338	0.787641	0.869984	1761	28S
28S-Am1858	0.822693	0.841148	0.839119	0.794554	0.787062	0.859141	0.703692	0.716822	0.859263	0.851251	0.847684	0.901999	0.732146	0.764096	0.900415	0.670469	0.70945	0.834737	1872	28S
28S-Cm1868	0.17846	0.210953	0.284211	0.0717453	0.0332343	0.255559	-0.0780683	-0.112777	0.331199	0.27366	0.249953	0.469335	0.0205772	-0.00577794	0.40437	-0.0696627	-0.11802	0.411326	1882	28S
28S-Cm2279	-0.071637	0.0572056	-0.014633	-0.118101	-0.00769241	-0.772581	-0.0992615	-0.0543195	0.0133275	-0.0472457	-0.044453	-0.0464962	0.0221422	0.0732349	-0.127082	-0.0743892	-0.148853	0.00097344	2293	28S
28S-Cm2338	0.743505	0.75443	0.788648	0.677094	0.63189	0.824352	0.542902	0.525054	0.814283	0.794329	0.764688	0.859566	0.594481	0.595571	0.837583	0.546966	0.513672	0.804057	2352	28S
28S-Am2350	0.560144	0.577539	0.557367	0.505881	0.475559	0.548744	0.3783	0.368009	0.531049	0.607178	0.642452	0.602803	0.439678	0.451227	0.608619	0.375972	0.350435	0.537777	2364	28S
28S-Gm2351	0.872838	0.876123	0.878566	0.874998	0.869661	0.884461	0.847658	0.844676	0.885745	0.912468	0.904359	0.905503	0.867009	0.870413	0.907751	0.84287	0.835831	0.873918	2365	28S
28S-Cm2352	-0.600364	-0.504837	-0.502773	-0.587834	-0.751409	-0.182442	-0.763908	-0.916045	-0.367928	-0.381089	-0.458472	-0.15193	-0.935632	-0.972509	-0.22543	-1.01157	-1.20918	-0.427016	2366	28S
28S-Am2388	0.483187	0.494542	0.53841	0.392636	0.275593	0.57486	0.179216	0.125843	0.567691	0.534967	0.575742	0.690116	0.305416	0.335908	0.659592	0.230445	0.201219	0.615055	2402	28S
28S-Um2402	0.266819	0.295567	0.364531	0.196236	0.202212	0.402537	0.0635584	0.0445118	0.397472	0.43474	0.398167	0.518633	0.14388	0.124892	0.488298	0.170636	0.0327791	0.440757	2416	28S
28S-Cm2409	0.755575	0.765807	0.777485	0.69687	0.688457	0.799791	0.584257	0.53119	0.808599	0.776702	0.754602	0.81862	0.605111	0.651556	0.817824	0.518393	0.543038	0.796626	2423	28S
28S-Gm2411	0.856603	0.852608	0.892169	0.764787	0.708322	0.890779	0.587763	0.570371	0.898017	0.862878	0.860541	0.90516	0.662817	0.664113	0.896145	0.614287	0.59355	0.894338	2425	28S
28S-Am2774	0.671955	0.676879	0.751637	0.597146	0.531582	0.725611	0.429015	0.38803	0.744406	0.683466	0.708283	0.803707	0.49496	0.500763	0.791229	0.449018	0.449654	0.770836	2788	28S
28S-Cm2791	0.843003	0.838935	0.882792	0.720934	0.673494	0.879194	0.592832	0.560454	0.872168	0.84207	0.845933	0.904295	0.656057	0.65731	0.903423	0.603768	0.592922	0.892823	2805	28S
28S-Am2802	0.73068	0.761266	0.770306	0.664348	0.652687	0.755775	0.592617	0.573262	0.761422	0.773724	0.780658	0.82758	0.612566	0.664627	0.806991	0.550038	0.568118	0.735928	2816	28S
28S-Cm2811	0.467507	0.50356	0.583695	0.3611	0.345903	0.653016	0.213285	0.186999	0.63477	0.516674	0.445057	0.678648	0.248143	0.274244	0.632587	0.0181986	0.140073	0.583897	2825	28S
28S-Um2824	0.863196	0.842849	0.87192	0.786893	0.787281	0.855446	0.727383	0.758949	0.862468	0.8916	0.867065	0.892637	0.773432	0.794241	0.882834	0.737299	0.748598	0.868726	2838	28S
28S-Cm2848	0.761408	0.76535	0.79945	0.669131	0.576975	0.785488	0.559232	0.495468	0.786986	0.766099	0.807174	0.827358	0.595613	0.616955	0.831409	0.544264	0.572038	0.820853	2862	28S
28S-Gm2863	0.744936	0.769494	0.815522	0.653275	0.664097	0.823409	0.611599	0.603137	0.85852	0.755065	0.753383	0.841131	0.614057	0.594601	0.833073	0.59463	0.594807	0.860726	2877	28S
28S-Cm3680	0.765044	0.77157	0.817985	0.645793	0.619118	0.824868	0.508546	0.482651	0.857573	0.755377	0.755651	0.881892	0.500619	0.583236	0.86356	0.282656	0.414348	0.826954	3702	28S
28S-Am3697	0.756671	0.692563	0.851265	0.730486	0.785651	0.813651	0.681533	0.668053	0.813558	0.811148	0.829	0.884576	0.729597	0.69766	0.895969	0.670452	0.654132	0.805247	3719	28S
28S-Am3703	0.857374	0.878443	0.905038	0.803545	0.783308	0.912646	0.686208	0.712575	0.90686	0.905896	0.914857	0.9402	0.756608	0.771474	0.926517	0.731797	0.703947	0.916711	3725	28S
28S-Gm3723	0.570864	0.500429	0.545298	0.483042	0.39033	0.642043	0.318224	0.2513	0.63323	0.655053	0.625137	0.710955	0.483066	0.446324	0.665621	0.400805	0.271274	0.58443	3745	28S
28S-Am3739	0.829422	0.844898	0.858296	0.769345	0.754093	0.864273	0.70264	0.716804	0.842712	0.87468	0.897656	0.894051	0.728517	0.735267	0.909988	0.695386	0.686281	0.845091	3761	28S
28S-Am3764	0.825855	0.852757	0.816711	0.795941	0.813469	0.803752	0.721049	0.73425	0.870762	0.891749	0.916147	0.897756	0.774064	0.766947	0.86991	0.700653	0.724973	0.851589	3786	28S
28S-Gm3771	0.956916	0.959926	0.971151	0.937654	0.938557	0.959369	0.916413	0.901973	0.962677	0.970793	0.964667	0.975844	0.918877	0.923916	0.976267	0.895757	0.877267	0.965588	3793	28S
28S-Cm3787	0.862894	0.852924	0.892327	0.816079	0.808038	0.884915	0.737058	0.759436	0.8959	0.886142	0.883902	0.903229	0.776862	0.754276	0.903915	0.754818	0.713144	0.891231	3809	28S
28S-Um3797	0.923056	0.92362	0.921088	0.93076	0.907476	0.923014	0.911424	0.900848	0.932377	0.953631	0.960384	0.952662	0.913798	0.920895	0.951185	0.916213	0.913239	0.940907	3819	28S
28S-Am3804	0.87754	0.889237	0.875606	0.848465	0.851385	0.895497	0.79711	0.822712	0.897597	0.908533	0.899102	0.921564	0.832015	0.84953	0.921201	0.823163	0.808058	0.897583	3826	28S
28S-Am3809	0.645686	0.671603	0.637715	0.658818	0.674984	0.714837	0.597	0.616688	0.724534	0.753852	0.711915	0.750751	0.638362	0.644838	0.75997	0.609223	0.553995	0.681655	3831	28S
28S-Cm3820	0.89957	0.880767	0.898273	0.868485	0.868235	0.891958	0.83509	0.843657	0.899453	0.911339	0.909345	0.910196	0.867681	0.88494	0.897673	0.853821	0.82648	0.891604	3842	28S
28S-Am3846	0.788621	0.798494	0.830963	0.761335	0.746433	0.805388	0.721785	0.734963	0.799581	0.832544	0.853305	0.820925	0.760821	0.8063	0.855511	0.758607	0.72413	0.809266	3868	28S
28S-Cm3848	0.798068	0.75647	0.812482	0.712813	0.683819	0.822745	0.591406	0.582219	0.814355	0.823033	0.83385	0.865204	0.717933	0.702735	0.861443	0.672599	0.653859	0.84766	3870	28S
28S-Cm3866	0.871977	0.898362	0.893617	0.877894	0.859751	0.871753	0.825559	0.832199	0.89304	0.920189	0.910612	0.910769	0.871698	0.882229	0.923068	0.850982	0.846536	0.894091	3888	28S
28S-Gm3878	0.88532	0.88285	0.88553	0.848535	0.834303	0.894809	0.80584	0.799873	0.898531	0.87873	0.877837	0.899644	0.786676	0.798376	0.900773	0.740092	0.737657	0.878044	3900	28S
28S-Um3904	0.536054	0.533466	0.607266	0.51453	0.482307	0.659195	0.369722	0.362881	0.685241	0.691942	0.615228	0.727618	0.504838	0.522766	0.681476	0.426874	0.419227	0.666016	3926	28S
28S-Gm3923	0.530192	0.564158	0.567501	0.45984	0.440508	0.526161	0.376204	0.358844	0.623679	0.656623	0.641937	0.695019	0.465272	0.47735	0.687638	0.514871	0.409776	0.677201	3945	28S
28S-Gm4020	0.513513	0.522316	0.608976	0.370932	0.275792	0.597299	0.305845	0.218926	0.60883	0.51674	0.562899	0.737347	0.289827	0.343516	0.708483	0.291339	0.270009	0.686973	4043	28S
28S-Cm4032	0.86685	0.873272	0.892715	0.812766	0.82902	0.887352	0.711474	0.710211	0.892152	0.897988	0.897661	0.924186	0.82807	0.844239	0.921791	0.742239	0.766005	0.882342	4055	28S
28S-Gm4166	0.913037	0.906742	0.932987	0.914915	0.906682	0.921268	0.892662	0.891387	0.927057	0.9323	0.930927	0.935519	0.913309	0.908993	0.933656	0.889716	0.901697	0.916093	4197	28S
28S-Um4197	0.848124	0.872202	0.854078	0.809407	0.767793	0.861112	0.738175	0.676977	0.841854	0.881934	0.89752	0.884249	0.784915	0.82032	0.871259	0.800643	0.762619	0.849342	4228	28S
28S-Gm4198	0.848449	0.837606	0.856852	0.791075	0.721327	0.86767	0.664615	0.674322	0.853363	0.86146	0.867628	0.891784	0.763783	0.760331	0.880665	0.746548	0.711317	0.882482	4229	28S
28S-Um4276	0.753831	0.734335	0.783759	0.667767	0.592771	0.768465	0.550817	0.513826	0.757342	0.733475	0.748965	0.786368	0.585021	0.593745	0.782621	0.554189	0.543604	0.768803	4307	28S
28S-Gm4340	0.907184	0.895699	0.905558	0.870734	0.879308	0.878473	0.821228	0.795989	0.879645	0.917188	0.929356	0.915112	0.894617	0.866343	0.913796	0.859333	0.852908	0.919679	4371	28S
28S-Gm4362	0.859379	0.848028	0.856372	0.824349	0.842086	0.878033	0.726526	0.753252	0.874733	0.887947	0.862263	0.887186	0.860022	0.83852	0.891897	0.826878	0.78616	0.875475	4393	28S
28S-Cm4426	0.696812	0.683007	0.71043	0.667599	0.678845	0.748183	0.631288	0.686305	0.718204	0.730318	0.702106	0.740168	0.663029	0.665239	0.710028	0.644322	0.617125	0.669944	4457	28S
28S-Gm4464	0.802978	0.809255	0.809059	0.724622	0.650516	0.778615	0.671282	0.641537	0.75156	0.854636	0.909895	0.897833	0.785814	0.818488	0.90028	0.717821	0.76006	0.865298	4495	28S
28S-Um4468	0.94062	0.950479	0.93088	0.92417	0.93567	0.932892	0.927386	0.908158	0.927927	0.944587	0.970279	0.933866	0.91032	0.926279	0.944721	0.92159	0.919834	0.925584	4499	28S
28S-Gm4469	0.768697	0.750822	0.751607	0.782705	0.775042	0.782574	0.806852	0.795955	0.801136	0.807594	0.798757	0.753466	0.730277	0.768651	0.744635	0.81511	0.742477	0.774765	4500	28S
28S-Am4493	0.82867	0.82473	0.804134	0.781964	0.821317	0.854824	0.803148	0.814389	0.817344	0.866284	0.855196	0.857321	0.805548	0.806642	0.864178	0.807033	0.764669	0.859253	4524	28S
28S-Cm4506	0.912856	0.90663	0.943149	0.911627	0.892928	0.952231	0.884397	0.906711	0.929465	0.948559	0.955724	0.946481	0.901025	0.917243	0.945558	0.914634	0.879818	0.944711	4537	28S
28S-Am4541	0.629016	0.67871	0.661749	0.633405	0.652114	0.662873	0.559107	0.631709	0.670335	0.78899	0.788444	0.802733	0.589262	0.624131	0.743341	0.584877	0.537313	0.667532	4572	28S
28S-Am4560	0.428138	0.357639	0.505391	0.407132	0.360207	0.577175	0.367557	0.413112	0.461848	0.485949	0.467656	0.618926	0.430451	0.281369	0.503335	0.371858	0.400619	0.447541	4591	28S
28S-Gm4588	0.398442	0.369482	0.448089	0.304498	0.294537	0.422529	0.169219	0.171382	0.435462	0.546153	0.503061	0.644749	0.291431	0.324511	0.546577	0.217718	0.147983	0.511365	4619	28S
28S-Um4590	0.55928	0.586664	0.569406	0.451697	0.36863	0.573732	0.303423	0.290308	0.533365	0.644455	0.705467	0.673531	0.482923	0.486938	0.653649	0.468241	0.287331	0.663434	4621	28S
28S-Gm4593	0.875364	0.870824	0.879091	0.832703	0.811248	0.89157	0.751136	0.7328	0.886858	0.906766	0.917881	0.909719	0.819453	0.824932	0.916952	0.82881	0.783972	0.91571	4624	28S
28S-Gm4607	0.560171	0.569485	0.583634	0.499423	0.458953	0.596966	0.452119	0.446242	0.551875	0.651827	0.663718	0.679346	0.524358	0.518162	0.640639	0.490229	0.451982	0.605816	4638	28S
5.8S-Um14	0.729387	0.730316	0.71473	0.668783	0.697231	0.696928	0.647356	0.658597	0.685002	0.73738	0.754379	0.730993	0.685748	0.736884	0.745881	0.691131	0.684563	0.727704	15	5.8S
5.8S-Gm75	0.770931	0.788231	0.827483	0.696356	0.65348	0.811102	0.567182	0.542206	0.825183	0.830849	0.83756	0.887419	0.647291	0.639433	0.879436	0.610439	0.592509	0.855788	76	5.8S

## Sheet: data for Table 1
	plus_1d_Scr	minus_1d_scr
18S-Am27	0.883381	0.830356
18S-Am99	0.834675	0.78419
18S-Um116	0.798072	0.718239
18S-Um121	0.915235	0.889134
18S-Am159	0.867635	0.7948
18S-Am166	0.7874	0.753642
18S-Um172	0.83079	0.775739
18S-Cm174	0.832261	0.77798
18S-Um428	0.796784	0.721371
18S-Gm436	0.894521	0.899481
18S-Cm462	0.853085	0.83551
18S-Am468	0.801852	0.760591
18S-Am484	0.728801	0.621208
18S-Gm509	0.873962	0.858264
18S-Am512	0.753845	0.645729
18S-Cm517	0.91022	0.892638
18S-Am576	0.950888	0.957047
18S-Am590	0.78305	0.714463
18S-Gm601	0.807023	0.76885
18S-Um627	0.877317	0.856672
18S-Gm644	0.920276	0.869976
18S-Am668	0.843997	0.791644
18S-Gm683	0.950211	0.861158
18S-Cm797	0.725248	0.664447
18S-Um799	0.909612	0.864103
18S-Gm867	0.643057	0.644507
18S-Am1031	0.907101	0.876588
18S-Cm1272	0.350057	0.3198
18S-Um1288	0.851208	0.803019
18S-Psim1326	0.844847	0.825048
18S-Gm1328	0.842169	0.805559
18S-Am1383	0.932037	0.87606
18S-Cm1391	0.904264	0.884247
18S-Um1442	0.850102	0.791877
18S-Gm1447	0.159227	0.0674481
18S-Gm1490	0.944201	0.937347
18S-Um1668	0.0556911	0.12778
18S-Am1678	0.895665	0.877077
18S-Cm1703	0.939721	0.908775
18S-Um1804	0.911632	0.89566
28S-Am389	0.886269	0.857948
28S-Am391	0.916877	0.885679
28S-Gm1303	0.627908	0.543208
28S-Am1313	0.790911	0.672472
28S-Cm1327	0.68623	0.638407
28S-Gm1509	0.828953	0.817547
28S-Am1511	0.917214	0.834036
28S-Am1521	0.936923	0.918331
28S-Gm1612	0.956762	0.954216
28S-Gm1747	0.88843	0.873079
28S-Am1858	0.901999	0.839119
28S-Cm1868	0.469335	0.284211
28S-Cm2279	-0.0464962	-0.014633
28S-Cm2338	0.859566	0.788648
28S-Am2350	0.602803	0.557367
28S-Gm2351	0.905503	0.878566
28S-Cm2352	-0.15193	-0.502773
28S-Am2388	0.690116	0.53841
28S-Um2402	0.518633	0.364531
28S-Cm2409	0.81862	0.777485
28S-Gm2411	0.90516	0.892169
28S-Am2774	0.803707	0.751637
28S-Cm2791	0.904295	0.882792
28S-Am2802	0.82758	0.770306
28S-Cm2811	0.678648	0.583695
28S-Um2824	0.892637	0.87192
28S-Cm2848	0.827358	0.79945
28S-Gm2863	0.841131	0.815522
28S-Cm3680	0.881892	0.817985
28S-Am3697	0.884576	0.851265
28S-Am3703	0.9402	0.905038
28S-Gm3723	0.710955	0.545298
28S-Am3739	0.894051	0.858296
28S-Am3764	0.897756	0.816711
28S-Gm3771	0.975844	0.971151
28S-Cm3787	0.903229	0.892327
28S-Um3797	0.952662	0.921088
28S-Am3804	0.921564	0.875606
28S-Am3809	0.750751	0.637715
28S-Cm3820	0.910196	0.898273
28S-Am3846	0.820925	0.830963
28S-Cm3848	0.865204	0.812482
28S-Cm3866	0.910769	0.893617
28S-Gm3878	0.899644	0.88553
28S-Um3904	0.727618	0.607266
28S-Gm3923	0.695019	0.567501
28S-Gm4020	0.737347	0.608976
28S-Cm4032	0.924186	0.892715
28S-Gm4166	0.935519	0.932987
28S-Um4197	0.884249	0.854078
28S-Gm4198	0.891784	0.856852
28S-Um4276	0.786368	0.783759
28S-Gm4340	0.915112	0.905558
28S-Gm4362	0.887186	0.856372
28S-Cm4426	0.740168	0.71043
28S-Gm4464	0.897833	0.809059
28S-Um4468	0.933866	0.93088
28S-Gm4469	0.753466	0.751607
28S-Am4493	0.857321	0.804134
28S-Cm4506	0.946481	0.943149
28S-Am4541	0.802733	0.661749
28S-Am4560	0.618926	0.505391
28S-Gm4588	0.644749	0.448089
28S-Um4590	0.673531	0.569406
28S-Gm4593	0.909719	0.879091
28S-Gm4607	0.679346	0.583634
5.8S-Um14	0.730993	0.71473
5.8S-Gm75	0.887419	0.827483

## Sheet: FBL-sensitivity HCT p53  plus
name	plus_3d_Scr	plus_3d_528	plus_3d_529		3d plus 528	3d plus 529		plus_2d_Scr	plus_2d_528	plus_2d_529		2d plus 528	2d plus 529		plus_1d_Scr	plus_1d_528	plus_1d_529		1d plus 528	1d plus 529
18S-Am27	0.819446	0.860499	0.815295		105.01	99.4934		0.844331	0.846288	0.854226		100.232	101.172		0.883381	0.870811	0.859764		98.577	97.3264
18S-Am99	0.775908	0.739109	0.706073		95.2574	90.9996		0.815063	0.779153	0.787479		95.5942	96.6157		0.834675	0.83095	0.822222		99.5537	98.5081
18S-Um116	0.739009	0.703412	0.648361		95.1831	87.7338		0.773598	0.703151	0.729578		90.8935	94.3096		0.798072	0.796167	0.770663		99.7613	96.5656
18S-Um121	0.887888	0.883306	0.871402		99.484	98.1432		0.917933	0.885927	0.906922		96.5133	98.8005		0.915235	0.912158	0.916072		99.6638	100.092
18S-Am159	0.790483	0.752259	0.747821		95.1644	94.603		0.858272	0.787126	0.793682		91.7106	92.4744		0.867635	0.852834	0.859512		98.2941	99.0637
18S-Am166	0.74391	0.748687	0.726369		100.642	97.642		0.77493	0.734114	0.732347		94.7329	94.5049		0.7874	0.800211	0.800363		101.627	101.646
18S-Um172	0.767646	0.68322	0.717002		89.0019	93.4028		0.786187	0.715229	0.729967		90.9744	92.8491		0.83079	0.82068	0.799408		98.7831	96.2227
18S-Cm174	0.602238	0.00799826	0.597074		1.32809	99.1425		0.789	0.587552	0.727809		74.468	92.2446		0.832261	0.638002	0.616459		76.6588	74.0704
18S-Um428	0.725651	0.72575	0.71407		100.014	98.404		0.741142	0.743529	0.720853		100.322	97.2625		0.796784	0.796307	0.743932		99.94	93.3668
18S-Gm436	0.868853	0.859563	0.901596		98.9307	103.769		0.894383	0.879865	0.88894		98.3767	99.3914		0.894521	0.896178	0.903653		100.185	101.021
18S-Cm462	0.816113	0.802207	0.778131		98.2961	95.346		0.835471	0.826432	0.802203		98.9181	96.0181		0.853085	0.894627	0.8272		104.87	96.9658
18S-Am468	0.750035	0.724327	0.685653		96.5724	91.4161		0.811602	0.752353	0.723161		92.6998	89.103		0.801852	0.812096	0.784381		101.278	97.8212
18S-Am484	0.61608	0.503279	0.494845		81.6905	80.3214		0.670175	0.555729	0.606705		82.9229	90.5292		0.728801	0.714519	0.67994		98.0405	93.2958
18S-Gm509	0.835801	0.725921	0.745009		86.8533	89.1372		0.873069	0.774734	0.795779		88.7369	91.1474		0.873962	0.850895	0.8722		97.3607	99.7984
18S-Am512	0.705613	0.624859	0.611504		88.5554	86.6628		0.722304	0.593936	0.617257		82.228	85.4567		0.753845	0.750671	0.68684		99.579	91.1115
18S-Cm517	0.891682	0.848392	0.870549		95.1451	97.6299		0.911918	0.879204	0.881013		96.4126	96.611		0.91022	0.910678	0.912271		100.05	100.225
18S-Am576	0.944646	0.929821	0.929727		98.4307	98.4207		0.963783	0.950141	0.948568		98.5845	98.4213		0.950888	0.955044	0.948201		100.437	99.7175
18S-Am590	0.717616	0.676136	0.576229		94.2197	80.2977		0.733455	0.638021	0.635795		86.9884	86.6849		0.78305	0.800185	0.763087		102.188	97.4507
18S-Gm601	0.750992	0.782662	0.731148		104.217	97.3576		0.787456	0.764891	0.770324		97.1345	97.8243		0.807023	0.828917	0.789411		102.713	97.8176
18S-Um627	0.809393	0.823305	0.787146		101.719	97.2515		0.886207	0.830872	0.845667		93.756	95.4254		0.877317	0.890529	0.883604		101.506	100.717
18S-Gm644	0.873661	0.859946	0.829249		98.4302	94.9165		0.911011	0.855738	0.865731		93.9328	95.0298		0.920276	0.903862	0.890448		98.2164	96.7587
18S-Am668	0.795606	0.711114	0.685361		89.3802	86.1432		0.85125	0.747337	0.763271		87.7929	89.6647		0.843997	0.829037	0.830691		98.2275	98.4234
18S-Gm683	0.939434	0.876333	0.86897		93.2831	92.4994		0.922519	0.882227	0.87491		95.6324	94.8392		0.950211	0.918356	0.937149		96.6476	98.6254
18S-Cm797	0.715485	0.596357	0.648401		83.3499	90.624		0.734955	0.606144	0.677169		82.4737	92.1375		0.725248	0.7259	0.750543		100.09	103.488
18S-Um799	0.872121	0.824294	0.825492		94.516	94.6534		0.91029	0.818572	0.820992		89.9243	90.1902		0.909612	0.884836	0.925343		97.2763	101.729
18S-Gm867	0.590913	0.483016	0.495356		81.7406	83.8289		0.608135	0.539949	0.58485		88.7877	96.171		0.643057	0.61261	0.661527		95.2652	102.872
18S-Am1031	0.882831	0.823705	0.808601		93.3027	91.5919		0.903821	0.836754	0.829662		92.5796	91.7949		0.907101	0.916945	0.899613		101.085	99.1745
18S-Cm1272	0.23929	0.199452	0.182385		83.3517	76.2192		0.299341	0.257434	0.230574		86.0001	77.0271		0.350057	0.332388	0.329067		94.9525	94.004
18S-Um1288	0.823349	0.77196	0.722904		93.7586	87.8004		0.842685	0.782165	0.762576		92.8181	90.4935		0.851208	0.861354	0.843049		101.192	99.0415
18S-Psim1326	0.8308	0.792206	0.802932		95.3546	96.6456		0.849008	0.805551	0.803635		94.8814	94.6557		0.844847	0.856191	0.829326		101.343	98.1629
18S-Gm1328	0.805475	0.737246	0.705311		91.5294	87.5646		0.83189	0.76946	0.756718		92.4954	90.9637		0.842169	0.870496	0.827163		103.364	98.2182
18S-Am1383	0.901222	0.878165	0.867402		97.4417	96.2474		0.924642	0.865918	0.88732		93.649	95.9636		0.932037	0.926875	0.916523		99.4461	98.3355
18S-Cm1391	0.906971	0.840689	0.859488		92.6919	94.7647		0.911336	0.850738	0.859315		93.3507	94.2918		0.904264	0.918589	0.907199		101.584	100.325
18S-Um1442	0.777277	0.705367	0.67164		90.7485	86.4093		0.809038	0.719914	0.740062		88.9839	91.4743		0.850102	0.819776	0.819109		96.4326	96.3541
18S-Gm1447	0.176941	0.0230886	-0.122704		13.0488	-69.3477		0.0808516	0.0528251	0.0411969		65.3358	50.9537		0.159227	0.071644	0.103465		44.995	64.9797	is naturally hypomodified
18S-Gm1490	0.923605	0.920736	0.937201		99.6894	101.472		0.951187	0.936678	0.942744		98.4746	99.1124		0.944201	0.940276	0.939923		99.5843	99.5469
18S-Um1668	0.121593	0.0371088	0.102785		30.5189	84.5325		0.0610623	0.074177	0.0610384		121.478	99.9608		0.0556911	0.0520633	0.0387709		93.4858	69.6178
18S-Am1678	0.875331	0.828984	0.788439		94.7052	90.0732		0.888226	0.848655	0.856207		95.545	96.3952		0.895665	0.889544	0.900127		99.3166	100.498
18S-Cm1703	0.935547	0.901226	0.921656		96.3315	98.5152		0.910169	0.906153	0.928455		99.5588	102.009		0.939721	0.947381	0.947051		100.815	100.78
18S-Um1804	0.875263	0.792045	0.735343		90.4923	84.014		0.894536	0.81926	0.832865		91.585	93.1059		0.911632	0.898477	0.899556		98.557	98.6754
28S-Am389	0.900871	0.695558	0.745073		77.2094	82.7058		0.89676	0.797679	0.786721		88.9513	87.7293		0.886269	0.885068	0.881948		99.8644	99.5124
28S-Am391	0.870948	0.77111	0.732832		88.5369	84.1419		0.89923	0.785004	0.802509		87.2974	89.2441		0.916877	0.900991	0.890147		98.2675	97.0847
28S-Gm1303	0.599698	0.440947	0.373274		73.5282	62.2437		0.584599	0.449468	0.434297		76.8849	74.2898		0.627908	0.554812	0.56769		88.3588	90.4097
28S-Am1313	0.725367	0.24657	0.207493		33.9924	28.6053		0.747999	0.434209	0.448725		58.0494	59.99		0.790911	0.77471	0.676394		97.9516	85.5209	good progression
28S-Cm1327	0.657446	0.190418	0.137647		28.9633	20.9366		0.694876	0.377997	0.285094		54.3978	41.028		0.68623	0.645208	0.659665		94.0222	96.1288	good progression
28S-Gm1509	0.806798	0.439117	0.368919		54.4271	45.7263		0.851981	0.570041	0.533827		66.9077	62.6571		0.828953	0.796956	0.773623		96.1401	93.3253	good progression
28S-Am1511	0.840896	0.693064	0.70435		82.4196	83.7618		0.890207	0.737417	0.75185		82.8365	84.4579		0.917214	0.868465	0.886856		94.6851	96.6902
28S-Am1521	0.907248	0.816401	0.791737		89.9865	87.2679		0.940645	0.847088	0.852475		90.054	90.6267		0.936923	0.92578	0.939866		98.8107	100.314
28S-Gm1612	0.961978	0.894756	0.90598		93.0121	94.1788		0.958841	0.913165	0.931777		95.2363	97.1774		0.956762	0.952101	0.954465		99.5128	99.7598
28S-Gm1747	0.869984	0.768338	0.787641		88.3164	90.5351		0.882661	0.796024	0.806096		90.1845	91.3256		0.88843	0.88011	0.85405		99.0635	96.1303
28S-Am1858	0.834737	0.670469	0.70945		80.321	84.9909		0.900415	0.732146	0.764096		81.3121	84.8605		0.901999	0.851251	0.847684		94.3739	93.9784
28S-Cm1868	0.411326	-0.0696627	-0.11802		-16.9361	-28.6927		0.40437	0.0205772	-0.00577794		5.08871	-1.42887		0.469335	0.27366	0.249953		58.3081	53.257	good progression
28S-Cm2279	0.00097344	-0.0743892	-0.148853		-7641.89	-15291.5		-0.127082	0.0221422	0.0732349		-17.4235	-57.6279		-0.0464962	-0.0472457	-0.044453		101.612	95.6057
28S-Cm2338	0.804057	0.546966	0.513672		68.0258	63.885		0.837583	0.594481	0.595571		70.9758	71.1059		0.859566	0.794329	0.764688		92.4106	88.9622
28S-Am2350	0.537777	0.375972	0.350435		69.9123	65.1636		0.608619	0.439678	0.451227		72.2419	74.1395		0.602803	0.607178	0.642452		100.726	106.577
28S-Gm2351	0.873918	0.84287	0.835831		96.4472	95.6419		0.907751	0.867009	0.870413		95.5118	95.8868		0.905503	0.912468	0.904359		100.769	99.8736
28S-Cm2352	-0.427016	-1.01157	-1.20918		236.893	283.17		-0.22543	-0.935632	-0.972509		415.044	431.402		-0.15193	-0.381089	-0.458472		250.832	301.765
28S-Am2388	0.615055	0.230445	0.201219		37.4674	32.7156		0.659592	0.305416	0.335908		46.3038	50.9266		0.690116	0.534967	0.575742		77.5184	83.4268	good progression
28S-Um2402	0.440757	0.170636	0.0327791		38.7143	7.437		0.488298	0.14388	0.124892		29.4657	25.577		0.518633	0.43474	0.398167		83.8243	76.7724	good progression
28S-Cm2409	0.796626	0.518393	0.543038		65.0736	68.1672		0.817824	0.605111	0.651556		73.9904	79.6695		0.81862	0.776702	0.754602		94.8795	92.1798
28S-Gm2411	0.894338	0.614287	0.59355		68.6863	66.3675		0.896145	0.662817	0.664113		73.9632	74.1078		0.90516	0.862878	0.860541		95.3288	95.0706
28S-Am2774	0.770836	0.449018	0.449654		58.2507	58.3333		0.791229	0.49496	0.500763		62.5558	63.2892		0.803707	0.683466	0.708283		85.0392	88.127	good progression
28S-Cm2791	0.892823	0.603768	0.592922		67.6247	66.4099		0.903423	0.656057	0.65731		72.6191	72.7577		0.904295	0.84207	0.845933		93.119	93.5462
28S-Am2802	0.735928	0.550038	0.568118		74.7408	77.1975		0.806991	0.612566	0.664627		75.9074	82.3586		0.82758	0.773724	0.780658		93.4924	94.3301
28S-Cm2811	0.583897	0.0181986	0.140073		3.11675	23.9893		0.632587	0.248143	0.274244		39.2267	43.3528		0.678648	0.516674	0.445057		76.1329	65.5799	good progression
28S-Um2824	0.868726	0.737299	0.748598		84.8713	86.172		0.882834	0.773432	0.794241		87.6079	89.9649		0.892637	0.8916	0.867065		99.8838	97.1352
28S-Cm2848	0.820853	0.544264	0.572038		66.3047	69.6883		0.831409	0.595613	0.616955		71.6389	74.2059		0.827358	0.766099	0.807174		92.5959	97.5604
28S-Gm2863	0.860726	0.59463	0.594807		69.0848	69.1053		0.833073	0.614057	0.594601		73.7098	71.3744		0.841131	0.755065	0.753383		89.7677	89.5678
28S-Cm3680	0.826954	0.282656	0.414348		34.1804	50.1052		0.86356	0.500619	0.583236		57.9716	67.5386		0.881892	0.755377	0.755651		85.6541	85.6852	good progression
28S-Am3697	0.805247	0.670452	0.654132		83.2605	81.2337		0.895969	0.729597	0.69766		81.431	77.8665		0.884576	0.811148	0.829		91.6991	93.7173
28S-Am3703	0.916711	0.731797	0.703947		79.8285	76.7904		0.926517	0.756608	0.771474		81.6616	83.266		0.9402	0.905896	0.914857		96.3515	97.3046
28S-Gm3723	0.58443	0.400805	0.271274		68.5805	46.4168		0.665621	0.483066	0.446324		72.5737	67.0538		0.710955	0.655053	0.625137		92.137	87.9291	good progression
28S-Am3739	0.845091	0.695386	0.686281		82.2854	81.2079		0.909988	0.728517	0.735267		80.0579	80.7996		0.894051	0.87468	0.897656		97.8332	100.403
28S-Am3764	0.851589	0.700653	0.724973		82.2759	85.1318		0.86991	0.774064	0.766947		88.9821	88.164		0.897756	0.891749	0.916147		99.3309	102.049
28S-Gm3771	0.965588	0.895757	0.877267		92.768	90.8532		0.976267	0.918877	0.923916		94.1215	94.6376		0.975844	0.970793	0.964667		99.4824	98.8546
28S-Cm3787	0.891231	0.754818	0.713144		84.6939	80.0179		0.903915	0.776862	0.754276		85.9441	83.4454		0.903229	0.886142	0.883902		98.1082	97.8602
28S-Um3797	0.940907	0.916213	0.913239		97.3756	97.0595		0.951185	0.913798	0.920895		96.0694	96.8155		0.952662	0.953631	0.960384		100.102	100.811
28S-Am3804	0.897583	0.823163	0.808058		91.7088	90.026		0.921201	0.832015	0.84953		90.3184	92.2198		0.921564	0.908533	0.899102		98.586	97.5627
28S-Am3809	0.681655	0.609223	0.553995		89.3741	81.272		0.75997	0.638362	0.644838		83.9983	84.8504		0.750751	0.753852	0.711915		100.413	94.827
28S-Cm3820	0.891604	0.853821	0.82648		95.7623	92.6958		0.897673	0.867681	0.88494		96.659	98.5816		0.910196	0.911339	0.909345		100.126	99.9066
28S-Am3846	0.809266	0.758607	0.72413		93.7402	89.4798		0.855511	0.760821	0.8063		88.9318	94.2479		0.820925	0.832544	0.853305		101.415	103.944
28S-Cm3848	0.84766	0.672599	0.653859		79.3477	77.1369		0.861443	0.717933	0.702735		83.3408	81.5765		0.865204	0.823033	0.83385		95.1259	96.3761
28S-Cm3866	0.894091	0.850982	0.846536		95.1784	94.6812		0.923068	0.871698	0.882229		94.4348	95.5757		0.910769	0.920189	0.910612		101.034	99.9828
28S-Gm3878	0.878044	0.740092	0.737657		84.2888	84.0114		0.900773	0.786676	0.798376		87.3334	88.6323		0.899644	0.87873	0.877837		97.6753	97.576
28S-Um3904	0.666016	0.426874	0.419227		64.0936	62.9456		0.681476	0.504838	0.522766		74.0801	76.7109		0.727618	0.691942	0.615228		95.0969	84.5537
28S-Gm3923	0.677201	0.514871	0.409776		76.0293	60.5103		0.687638	0.465272	0.47735		67.6623	69.4188		0.695019	0.656623	0.641937		94.4756	92.3625
28S-Gm4020	0.686973	0.291339	0.270009		42.4091	39.3041		0.708483	0.289827	0.343516		40.9081	48.4862		0.737347	0.51674	0.562899		70.0809	76.3412	good progression
28S-Cm4032	0.882342	0.742239	0.766005		84.1214	86.815		0.921791	0.82807	0.844239		89.8327	91.5867		0.924186	0.897988	0.897661		97.1652	97.1298
28S-Gm4166	0.916093	0.889716	0.901697		97.1208	98.4285		0.933656	0.913309	0.908993		97.8207	97.3584		0.935519	0.9323	0.930927		99.6559	99.5091
28S-Um4197	0.849342	0.800643	0.762619		94.2663	89.7894		0.871259	0.784915	0.82032		90.0898	94.1535		0.884249	0.881934	0.89752		99.7382	101.501
28S-Gm4198	0.882482	0.746548	0.711317		84.5965	80.6041		0.880665	0.763783	0.760331		86.7281	86.336		0.891784	0.86146	0.867628		96.5997	97.2913
28S-Um4276	0.768803	0.554189	0.543604		72.0847	70.7079		0.782621	0.585021	0.593745		74.7515	75.8662		0.786368	0.733475	0.748965		93.2738	95.2436
28S-Gm4340	0.919679	0.859333	0.852908		93.4384	92.7397		0.913796	0.894617	0.866343		97.9012	94.807		0.915112	0.917188	0.929356		100.227	101.557
28S-Gm4362	0.875475	0.826878	0.78616		94.4491	89.7981		0.891897	0.860022	0.83852		96.4262	94.0153		0.887186	0.887947	0.862263		100.086	97.1909
28S-Cm4426	0.669944	0.644322	0.617125		96.1755	92.1159		0.710028	0.663029	0.665239		93.3808	93.6919		0.740168	0.730318	0.702106		98.6692	94.8577
28S-Gm4464	0.865298	0.717821	0.76006		82.9565	87.838		0.90028	0.785814	0.818488		87.2855	90.9148		0.897833	0.854636	0.909895		95.1887	101.343
28S-Um4468	0.925584	0.92159	0.919834		99.5685	99.3787		0.944721	0.91032	0.926279		96.3587	98.0479		0.933866	0.944587	0.970279		101.148	103.899
28S-Gm4469	0.774765	0.81511	0.742477		105.207	95.8326		0.744635	0.730277	0.768651		98.0718	103.225		0.753466	0.807594	0.798757		107.184	106.011
28S-Am4493	0.859253	0.807033	0.764669		93.9227	88.9923		0.864178	0.805548	0.806642		93.2156	93.3422		0.857321	0.866284	0.855196		101.046	99.7522
28S-Cm4506	0.944711	0.914634	0.879818		96.8164	93.131		0.945558	0.901025	0.917243		95.2903	97.0055		0.946481	0.948559	0.955724		100.219	100.977
28S-Am4541	0.667532	0.584877	0.537313		87.6178	80.4925		0.743341	0.589262	0.624131		79.2721	83.963		0.802733	0.78899	0.788444		98.2879	98.2199
28S-Am4560	0.447541	0.371858	0.400619		83.0891	89.5156		0.503335	0.430451	0.281369		85.5198	55.901		0.618926	0.485949	0.467656		78.5148	75.5592
28S-Gm4588	0.511365	0.217718	0.147983		42.5758	28.9389		0.546577	0.291431	0.324511		53.3193	59.3715		0.644749	0.546153	0.503061		84.7078	78.0242	good progression
28S-Um4590	0.663434	0.468241	0.287331		70.5784	43.3097		0.653649	0.482923	0.486938		73.8811	74.4953		0.673531	0.644455	0.705467		95.683	104.742	good progression
28S-Gm4593	0.91571	0.82881	0.783972		90.5101	85.6136		0.916952	0.819453	0.824932		89.367	89.9646		0.909719	0.906766	0.917881		99.6754	100.897
28S-Gm4607	0.605816	0.490229	0.451982		80.9205	74.6072		0.640639	0.524358	0.518162		81.8491	80.882		0.679346	0.651827	0.663718		95.9492	97.6995
5.8S-Um14	0.727704	0.691131	0.684563		94.9742	94.0717		0.745881	0.685748	0.736884		91.938	98.7937		0.730993	0.73738	0.754379		100.874	103.199
5.8S-Gm75	0.855788	0.610439	0.592509		71.3306	69.2355		0.879436	0.647291	0.639433		73.6029	72.7094		0.887419	0.830849	0.83756		93.6253	94.3815

## Sheet: FBL-sensitivity HCT p53 minus
name	minus_3d_Scr	minus_3d_528	minus_3d_529		3d minus 528	3d minus 529		minus_2d_Scr	minus_2d_528	minus_2d_529		2d minus 528	2d minus 529		minus_1d_scr	minus_1d_528	minus_1d_529		1d minus 528	1d minus 529
18S-Am27	0.880602	0.845755	0.85911		96.0428	97.5595		0.845936	0.806165	0.854285		95.2985	100.987		0.830356	0.792835	0.813236		95.4813	97.9382
18S-Am99	0.804176	0.743279	0.748409		92.4274	93.0653		0.792533	0.77277	0.7628		97.5063	96.2483		0.78419	0.797925	0.772093		101.752	98.4574
18S-Um116	0.761244	0.651768	0.667042		85.6188	87.6252		0.747067	0.691976	0.707875		92.6256	94.7539		0.718239	0.72557	0.716198		101.021	99.7158
18S-Um121	0.887658	0.875392	0.878733		98.6181	98.9945		0.871197	0.891172	0.884025		102.293	101.472		0.889134	0.893176	0.900597		100.455	101.289
18S-Am159	0.811181	0.749312	0.73412		92.373	90.5002		0.806314	0.772315	0.769949		95.7835	95.4901		0.7948	0.77268	0.771533		97.217	97.0726
18S-Am166	0.76285	0.730913	0.70547		95.8134	92.4782		0.803345	0.735012	0.730167		91.494	90.8909		0.753642	0.753793	0.752923		100.02	99.9046
18S-Um172	0.785366	0.686977	0.683229		87.4722	86.995		0.764023	0.725911	0.722584		95.0117	94.5763		0.775739	0.763485	0.748026		98.4204	96.4275
18S-Cm174	0.824783	0.553478	0.624974		67.1059	75.7744		0.78029	0.679923	0.684613		87.1373	87.7383		0.77798	0.759178	0.758009		97.5832	97.4329
18S-Um428	0.789101	0.715284	0.692451		90.6455	87.7519		0.782106	0.725475	0.733978		92.7592	93.8464		0.721371	0.745447	0.7499		103.337	103.955
18S-Gm436	0.885195	0.892487	0.861901		100.824	97.3686		0.88186	0.925024	0.871564		104.895	98.8325		0.899481	0.907951	0.869063		100.942	96.6182
18S-Cm462	0.819663	0.773917	0.776753		94.4189	94.765		0.855428	0.76492	0.819564		89.4195	95.8074		0.83551	0.809957	0.862534		96.9417	103.234
18S-Am468	0.76679	0.710773	0.710843		92.6947	92.7038		0.722713	0.757128	0.76008		104.762	105.17		0.760591	0.751884	0.727594		98.8553	95.6617
18S-Am484	0.659694	0.518226	0.519613		78.5555	78.7658		0.674297	0.59445	0.562204		88.1584	83.3762		0.621208	0.593783	0.63199		95.5851	101.736
18S-Gm509	0.832738	0.719643	0.719896		86.4188	86.4492		0.83963	0.780885	0.767021		93.0035	91.3523		0.858264	0.816735	0.803659		95.1612	93.6378
18S-Am512	0.712159	0.568795	0.576965		79.8691	81.0163		0.702215	0.632853	0.604899		90.1224	86.1415		0.645729	0.658224	0.665122		101.935	103.003
18S-Cm517	0.873558	0.880197	0.865634		100.76	99.093		0.90761	0.884247	0.883168		97.426	97.3071		0.892638	0.901421	0.898449		100.984	100.651
18S-Am576	0.94543	0.938611	0.928977		99.2787	98.2597		0.957558	0.950915	0.959009		99.3062	100.151		0.957047	0.955504	0.964089		99.8388	100.736
18S-Am590	0.721399	0.55932	0.569059		77.5327	78.8827		0.702667	0.597208	0.629543		84.9916	89.5934		0.714463	0.672681	0.68592		94.1519	96.005
18S-Gm601	0.810978	0.730331	0.738903		90.0556	91.1125		0.816769	0.738686	0.737092		90.44	90.2449		0.76885	0.739	0.73136		96.1175	95.1239
18S-Um627	0.818332	0.800314	0.79317		97.7983	96.9253		0.849382	0.822223	0.855704		96.8025	100.744		0.856672	0.857351	0.82504		100.079	96.3076
18S-Gm644	0.89635	0.864905	0.838093		96.4919	93.5006		0.906709	0.851502	0.854798		93.9113	94.2748		0.869976	0.871646	0.853941		100.192	98.1568
18S-Am668	0.792433	0.67304	0.678572		84.9333	85.6314		0.776547	0.749362	0.73255		96.4993	94.3342		0.791644	0.779359	0.775913		98.4481	98.0129
18S-Gm683	0.871793	0.753135	0.682977		86.3892	78.3416		0.868051	0.786049	0.830961		90.5533	95.7272		0.861158	0.839566	0.833496		97.4926	96.7877
18S-Cm797	0.721305	0.56323	0.538227		78.0849	74.6185		0.715945	0.666022	0.62406		93.027	87.1658		0.664447	0.691432	0.696013		104.061	104.751
18S-Um799	0.838001	0.828209	0.761358		98.8315	90.8541		0.915407	0.832042	0.808947		90.8932	88.3702		0.864103	0.883439	0.900109		102.238	104.167
18S-Gm867	0.586772	0.477522	0.422169		81.3813	71.9477		0.640801	0.538346	0.522957		84.0114	81.6098		0.644507	0.671322	0.673072		104.16	104.432
18S-Am1031	0.873537	0.788001	0.790848		90.208	90.5339		0.873501	0.83238	0.831594		95.2924	95.2023		0.876588	0.870247	0.857445		99.2766	97.8161
18S-Cm1272	0.248288	0.306527	0.139749		123.456	56.285		0.322766	0.27381	0.268638		84.8325	83.2299		0.3198	0.328431	0.321665		102.699	100.583
18S-Um1288	0.819348	0.74158	0.728822		90.5086	88.9515		0.790321	0.754355	0.757285		95.4492	95.82		0.803019	0.765313	0.771808		95.3045	96.1133
18S-Psim1326	0.859803	0.798495	0.811667		92.8695	94.4015		0.841779	0.79941	0.814117		94.9666	96.7138		0.825048	0.796144	0.809435		96.4967	98.1076
18S-Gm1328	0.834468	0.731839	0.713087		87.7013	85.4541		0.816771	0.796578	0.744888		97.5277	91.1991		0.805559	0.807222	0.796602		100.206	98.8881
18S-Am1383	0.900826	0.86046	0.876361		95.519	97.2842		0.896017	0.867644	0.880807		96.8335	98.3025		0.87606	0.889775	0.885863		101.566	101.119
18S-Cm1391	0.88967	0.799798	0.810705		89.8983	91.1242		0.885583	0.863395	0.819581		97.4945	92.547		0.884247	0.891444	0.882827		100.814	99.8394
18S-Um1442	0.791856	0.652074	0.638153		82.3475	80.5895		0.774232	0.727596	0.716384		93.9765	92.5284		0.791877	0.774107	0.747661		97.756	94.4164
18S-Gm1447	0.0737854	-0.128997	-0.104283		-174.828	-141.333		-0.128275	-0.0222922	-0.0616309		17.3785	48.046		0.0674481	0.0648321	-0.0177872		96.1215	-26.3717	naturally hypomodified
18S-Gm1490	0.933574	0.923242	0.938926		98.8934	100.573		0.932971	0.930617	0.93725		99.7477	100.459		0.937347	0.926425	0.937739		98.8347	100.042
18S-Um1668	0.15997	0.0723066	0.176927		45.2001	110.6		0.23388	0.0903283	0.155295		38.6217	66.3996		0.12778	0.113199	0.092113		88.5891	72.0875
18S-Am1678	0.864782	0.805805	0.797883		93.1801	92.2641		0.83072	0.82169	0.804074		98.913	96.7925		0.877077	0.824961	0.838699		94.058	95.6244
18S-Cm1703	0.920059	0.931287	0.908021		101.22	98.6916		0.927749	0.942371	0.922014		101.576	99.3818		0.908775	0.884351	0.937062		97.3124	103.113
18S-Um1804	0.862592	0.800952	0.767929		92.8541	89.0258		0.844124	0.816698	0.826145		96.751	97.8701		0.89566	0.873631	0.870392		97.5404	97.1788
28S-Am389	0.883779	0.765881	0.807888		86.6598	91.4129		0.87895	0.850439	0.819844		96.7563	93.2753		0.857948	0.871928	0.856751		101.629	99.8605
28S-Am391	0.892687	0.751509	0.771819		84.1851	86.4602		0.896848	0.84285	0.814343		93.9791	90.8005		0.885679	0.8792	0.873791		99.2685	98.6578
28S-Gm1303	0.586504	0.346491	0.405486		59.0774	69.1361		0.49927	0.435247	0.421429		87.1765	84.4089		0.543208	0.504095	0.529346		92.7996	97.4481
28S-Am1313	0.733244	0.351984	0.389286		48.0036	53.0909		0.739753	0.544418	0.569631		73.5946	77.0029		0.672472	0.573716	0.636717		85.3145	94.683	good progression
28S-Cm1327	0.66882	0.0872456	0.160657		13.0447	24.021		0.712437	0.50115	0.430108		70.343	60.3714		0.638407	0.616163	0.596242		96.5157	93.3953	good progression
28S-Gm1509	0.836682	0.442451	0.457657		52.8816	54.699		0.81895	0.655158	0.627669		79.9997	76.6431		0.817547	0.756454	0.680334		92.5272	83.2164	good progression
28S-Am1511	0.852917	0.715511	0.718305		83.8899	84.2174		0.834087	0.778804	0.768593		93.372	92.1477		0.834036	0.809538	0.827867		97.0628	99.2604
28S-Am1521	0.914471	0.821496	0.813974		89.833	89.0104		0.913862	0.85455	0.845978		93.5098	92.5718		0.918331	0.914347	0.897788		99.5662	97.7631
28S-Gm1612	0.9577	0.905873	0.903816		94.5884	94.3737		0.953852	0.939144	0.930847		98.458	97.5882		0.954216	0.955606	0.965842		100.146	101.218
28S-Gm1747	0.897717	0.80308	0.830061		89.458	92.4636		0.895596	0.833145	0.84059		93.0269	93.8582		0.873079	0.857703	0.853956		98.2388	97.8096
28S-Am1858	0.859263	0.703692	0.716822		81.8948	83.4229		0.859141	0.794554	0.787062		92.4824	91.6103		0.839119	0.822693	0.841148		98.0425	100.242
28S-Cm1868	0.331199	-0.0780683	-0.112777		-23.5714	-34.0511		0.255559	0.0717453	0.0332343		28.0738	13.0045		0.284211	0.17846	0.210953		62.7913	74.2242	good progression
28S-Cm2279	0.0133275	-0.0992615	-0.0543195		-744.784	-407.573		-0.772581	-0.118101	-0.00769241		15.2865	0.995677		-0.014633	-0.071637	0.0572056		489.557	-390.935	was never methylated
28S-Cm2338	0.814283	0.542902	0.525054		66.6724	64.4805		0.824352	0.677094	0.63189		82.1366	76.653		0.788648	0.743505	0.75443		94.2759	95.6612
28S-Am2350	0.531049	0.3783	0.368009		71.2363	69.2985		0.548744	0.505881	0.475559		92.1888	86.6633		0.557367	0.560144	0.577539		100.498	103.619
28S-Gm2351	0.885745	0.847658	0.844676		95.6999	95.3633		0.884461	0.874998	0.869661		98.9301	98.3266		0.878566	0.872838	0.876123		99.348	99.7219
28S-Cm2352	-0.367928	-0.763908	-0.916045		207.625	248.974		-0.182442	-0.587834	-0.751409		322.203	411.862		-0.502773	-0.600364	-0.504837		119.411	100.41
28S-Am2388	0.567691	0.179216	0.125843		31.5693	22.1674		0.57486	0.392636	0.275593		68.3012	47.941		0.53841	0.483187	0.494542		89.7432	91.8522	good progression
28S-Um2402	0.397472	0.0635584	0.0445118		15.9907	11.1987		0.402537	0.196236	0.202212		48.7498	50.2345		0.364531	0.266819	0.295567		73.195	81.0814	good progression
28S-Cm2409	0.808599	0.584257	0.53119		72.2555	65.6927		0.799791	0.69687	0.688457		87.1315	86.0796		0.777485	0.755575	0.765807		97.182	98.4981
28S-Gm2411	0.898017	0.587763	0.570371		65.4512	63.5145		0.890779	0.764787	0.708322		85.856	79.5172		0.892169	0.856603	0.852608		96.0136	95.5658
28S-Am2774	0.744406	0.429015	0.38803		57.6318	52.1261		0.725611	0.597146	0.531582		82.2956	73.2599		0.751637	0.671955	0.676879		89.3989	90.0539	good progression
28S-Cm2791	0.872168	0.592832	0.560454		67.9722	64.2599		0.879194	0.720934	0.673494		81.9994	76.6036		0.882792	0.843003	0.838935		95.4928	95.0321
28S-Am2802	0.761422	0.592617	0.573262		77.8303	75.2883		0.755775	0.664348	0.652687		87.9029	86.36		0.770306	0.73068	0.761266		94.8558	98.8264
28S-Cm2811	0.63477	0.213285	0.186999		33.6003	29.4594		0.653016	0.3611	0.345903		55.2973	52.97		0.583695	0.467507	0.50356		80.0944	86.271	good progression
28S-Um2824	0.862468	0.727383	0.758949		84.3374	87.9974		0.855446	0.786893	0.787281		91.9863	92.0316		0.87192	0.863196	0.842849		98.9995	96.6659
28S-Cm2848	0.786986	0.559232	0.495468		71.0599	62.9577		0.785488	0.669131	0.576975		85.1867	73.4544		0.79945	0.761408	0.76535		95.2414	95.7345
28S-Gm2863	0.85852	0.611599	0.603137		71.2388	70.2532		0.823409	0.653275	0.664097		79.3379	80.6521		0.815522	0.744936	0.769494		91.3446	94.3559
28S-Cm3680	0.857573	0.508546	0.482651		59.3006	56.281		0.824868	0.645793	0.619118		78.2904	75.0566		0.817985	0.765044	0.77157		93.5279	94.3258	good progression
28S-Am3697	0.813558	0.681533	0.668053		83.7719	82.115		0.813651	0.730486	0.785651		89.7787	96.5587		0.851265	0.756671	0.692563		88.8879	81.3569
28S-Am3703	0.90686	0.686208	0.712575		75.6686	78.5761		0.912646	0.803545	0.783308		88.0456	85.8282		0.905038	0.857374	0.878443		94.7335	97.0615
28S-Gm3723	0.63323	0.318224	0.2513		50.2541	39.6854		0.642043	0.483042	0.39033		75.2352	60.7951		0.545298	0.570864	0.500429		104.688	91.7716	good progression
28S-Am3739	0.842712	0.70264	0.716804		83.3785	85.0592		0.864273	0.769345	0.754093		89.0164	87.2517		0.858296	0.829422	0.844898		96.636	98.439
28S-Am3764	0.870762	0.721049	0.73425		82.8066	84.3227		0.803752	0.795941	0.813469		99.0282	101.209		0.816711	0.825855	0.852757		101.12	104.413
28S-Gm3771	0.962677	0.916413	0.901973		95.1942	93.6943		0.959369	0.937654	0.938557		97.7366	97.8307		0.971151	0.956916	0.959926		98.5341	98.8441
28S-Cm3787	0.8959	0.737058	0.759436		82.2702	84.7679		0.884915	0.816079	0.808038		92.2212	91.3125		0.892327	0.862894	0.852924		96.7016	95.5843
28S-Um3797	0.932377	0.911424	0.900848		97.7527	96.6184		0.923014	0.93076	0.907476		100.839	98.3165		0.921088	0.923056	0.92362		100.214	100.275
28S-Am3804	0.897597	0.79711	0.822712		88.8048	91.6571		0.895497	0.848465	0.851385		94.748	95.074		0.875606	0.87754	0.889237		100.221	101.557
28S-Am3809	0.724534	0.597	0.616688		82.3977	85.115		0.714837	0.658818	0.674984		92.1634	94.4249		0.637715	0.645686	0.671603		101.25	105.314
28S-Cm3820	0.899453	0.83509	0.843657		92.8442	93.7966		0.891958	0.868485	0.868235		97.3684	97.3404		0.898273	0.89957	0.880767		100.144	98.0511
28S-Am3846	0.799581	0.721785	0.734963		90.2704	91.9184		0.805388	0.761335	0.746433		94.5303	92.6799		0.830963	0.788621	0.798494		94.9045	96.0926
28S-Cm3848	0.814355	0.591406	0.582219		72.6226	71.4945		0.822745	0.712813	0.683819		86.6384	83.1143		0.812482	0.798068	0.75647		98.2259	93.106
28S-Cm3866	0.89304	0.825559	0.832199		92.4437	93.1872		0.871753	0.877894	0.859751		100.704	98.6232		0.893617	0.871977	0.898362		97.5783	100.531
28S-Gm3878	0.898531	0.80584	0.799873		89.6842	89.0201		0.894809	0.848535	0.834303		94.8286	93.2382		0.88553	0.88532	0.88285		99.9763	99.6974
28S-Um3904	0.685241	0.369722	0.362881		53.955	52.9567		0.659195	0.51453	0.482307		78.0543	73.1661		0.607266	0.536054	0.533466		88.2734	87.8473	good progression
28S-Gm3923	0.623679	0.376204	0.358844		60.3201	57.5366		0.526161	0.45984	0.440508		87.3953	83.7211		0.567501	0.530192	0.564158		93.4258	99.411
28S-Gm4020	0.60883	0.305845	0.218926		50.2349	35.9585		0.597299	0.370932	0.275792		62.1016	46.1732		0.608976	0.513513	0.522316		84.324	85.7695	good progression
28S-Cm4032	0.892152	0.711474	0.710211		79.7481	79.6065		0.887352	0.812766	0.82902		91.5946	93.4263		0.892715	0.86685	0.873272		97.1027	97.8221
28S-Gm4166	0.927057	0.892662	0.891387		96.2899	96.1524		0.921268	0.914915	0.906682		99.3104	98.4167		0.932987	0.913037	0.906742		97.8617	97.187
28S-Um4197	0.841854	0.738175	0.676977		87.6845	80.4151		0.861112	0.809407	0.767793		93.9956	89.163		0.854078	0.848124	0.872202		99.303	102.122
28S-Gm4198	0.853363	0.664615	0.674322		77.8818	79.0194		0.86767	0.791075	0.721327		91.1722	83.1337		0.856852	0.848449	0.837606		99.0194	97.754
28S-Um4276	0.757342	0.550817	0.513826		72.7303	67.846		0.768465	0.667767	0.592771		86.8962	77.1371		0.783759	0.753831	0.734335		96.1815	93.694
28S-Gm4340	0.879645	0.821228	0.795989		93.359	90.4898		0.878473	0.870734	0.879308		99.119	100.095		0.905558	0.907184	0.895699		100.18	98.9113
28S-Gm4362	0.874733	0.726526	0.753252		83.0569	86.1122		0.878033	0.824349	0.842086		93.8859	95.906		0.856372	0.859379	0.848028		100.351	99.0257
28S-Cm4426	0.718204	0.631288	0.686305		87.8982	95.5585		0.748183	0.667599	0.678845		89.2294	90.7325		0.71043	0.696812	0.683007		98.0831	96.1398
28S-Gm4464	0.75156	0.671282	0.641537		89.3185	85.3608		0.778615	0.724622	0.650516		93.0654	83.5478		0.809059	0.802978	0.809255		99.2484	100.024
28S-Um4468	0.927927	0.927386	0.908158		99.9417	97.8696		0.932892	0.92417	0.93567		99.065	100.298		0.93088	0.94062	0.950479		101.046	102.105
28S-Gm4469	0.801136	0.806852	0.795955		100.713	99.3532		0.782574	0.782705	0.775042		100.017	99.0375		0.751607	0.768697	0.750822		102.274	99.8956
28S-Am4493	0.817344	0.803148	0.814389		98.2631	99.6385		0.854824	0.781964	0.821317		91.4766	96.0802		0.804134	0.82867	0.82473		103.051	102.561
28S-Cm4506	0.929465	0.884397	0.906711		95.1512	97.5519		0.952231	0.911627	0.892928		95.7359	93.7722		0.943149	0.912856	0.90663		96.7881	96.1279
28S-Am4541	0.670335	0.559107	0.631709		83.4071	94.2378		0.662873	0.633405	0.652114		95.5546	98.377		0.661749	0.629016	0.67871		95.0535	102.563
28S-Am4560	0.461848	0.367557	0.413112		79.5841	89.4477		0.577175	0.407132	0.360207		70.5388	62.4087		0.505391	0.428138	0.357639		84.7142	70.7649
28S-Gm4588	0.435462	0.169219	0.171382		38.8596	39.3563		0.422529	0.304498	0.294537		72.0655	69.7082		0.448089	0.398442	0.369482		88.9203	82.4573	good progression
28S-Um4590	0.533365	0.303423	0.290308		56.8884	54.4294		0.573732	0.451697	0.36863		78.7296	64.2513		0.569406	0.55928	0.586664		98.2218	103.031	good progression
28S-Gm4593	0.886858	0.751136	0.7328		84.6963	82.6288		0.89157	0.832703	0.811248		93.3973	90.9909		0.879091	0.875364	0.870824		99.5761	99.0597
28S-Gm4607	0.551875	0.452119	0.446242		81.9242	80.8593		0.596966	0.499423	0.458953		83.6603	76.881		0.583634	0.560171	0.569485		95.9799	97.5757
5.8S-Um14	0.685002	0.647356	0.658597		94.5043	96.1453		0.696928	0.668783	0.697231		95.9615	100.043		0.71473	0.729387	0.730316		102.051	102.181
5.8S-Gm75	0.825183	0.567182	0.542206		68.7341	65.7074		0.811102	0.696356	0.65348		85.853	80.5669		0.827483	0.770931	0.788231		93.1659	95.2565

## Sheet: plus minus 
name	plus_1d_Scr	minus_1d_scr
18S-Am27	0.883381	0.830356
18S-Am99	0.834675	0.78419
18S-Um116	0.798072	0.718239
18S-Um121	0.915235	0.889134
18S-Am159	0.867635	0.7948
18S-Am166	0.7874	0.753642
18S-Um172	0.83079	0.775739
18S-Cm174	0.832261	0.77798
18S-Um428	0.796784	0.721371
18S-Gm436	0.894521	0.899481
18S-Cm462	0.853085	0.83551
18S-Am468	0.801852	0.760591
18S-Am484	0.728801	0.621208
18S-Gm509	0.873962	0.858264
18S-Am512	0.753845	0.645729
18S-Cm517	0.91022	0.892638
18S-Am576	0.950888	0.957047
18S-Am590	0.78305	0.714463
18S-Gm601	0.807023	0.76885
18S-Um627	0.877317	0.856672
18S-Gm644	0.920276	0.869976
18S-Am668	0.843997	0.791644
18S-Gm683	0.950211	0.861158
18S-Cm797	0.725248	0.664447
18S-Um799	0.909612	0.864103
18S-Gm867	0.643057	0.644507
18S-Am1031	0.907101	0.876588
18S-Cm1272	0.350057	0.3198
18S-Um1288	0.851208	0.803019
18S-Psim1326	0.844847	0.825048
18S-Gm1328	0.842169	0.805559
18S-Am1383	0.932037	0.87606
18S-Cm1391	0.904264	0.884247
18S-Um1442	0.850102	0.791877
18S-Gm1447	0.159227	0.0674481
18S-Gm1490	0.944201	0.937347
18S-Um1668	0.0556911	0.12778
18S-Am1678	0.895665	0.877077
18S-Cm1703	0.939721	0.908775
18S-Um1804	0.911632	0.89566
28S-Am389	0.886269	0.857948
28S-Am391	0.916877	0.885679
28S-Gm1303	0.627908	0.543208
28S-Am1313	0.790911	0.672472
28S-Cm1327	0.68623	0.638407
28S-Gm1509	0.828953	0.817547
28S-Am1511	0.917214	0.834036
28S-Am1521	0.936923	0.918331
28S-Gm1612	0.956762	0.954216
28S-Gm1747	0.88843	0.873079
28S-Am1858	0.901999	0.839119
28S-Cm1868	0.469335	0.284211
28S-Cm2279	-0.0464962	-0.014633
28S-Cm2338	0.859566	0.788648
28S-Am2350	0.602803	0.557367
28S-Gm2351	0.905503	0.878566
28S-Cm2352	-0.15193	-0.502773
28S-Am2388	0.690116	0.53841
28S-Um2402	0.518633	0.364531
28S-Cm2409	0.81862	0.777485
28S-Gm2411	0.90516	0.892169
28S-Am2774	0.803707	0.751637
28S-Cm2791	0.904295	0.882792
28S-Am2802	0.82758	0.770306
28S-Cm2811	0.678648	0.583695
28S-Um2824	0.892637	0.87192
28S-Cm2848	0.827358	0.79945
28S-Gm2863	0.841131	0.815522
28S-Cm3680	0.881892	0.817985
28S-Am3697	0.884576	0.851265
28S-Am3703	0.9402	0.905038
28S-Gm3723	0.710955	0.545298
28S-Am3739	0.894051	0.858296
28S-Am3764	0.897756	0.816711
28S-Gm3771	0.975844	0.971151
28S-Cm3787	0.903229	0.892327
28S-Um3797	0.952662	0.921088
28S-Am3804	0.921564	0.875606
28S-Am3809	0.750751	0.637715
28S-Cm3820	0.910196	0.898273
28S-Am3846	0.820925	0.830963
28S-Cm3848	0.865204	0.812482
28S-Cm3866	0.910769	0.893617
28S-Gm3878	0.899644	0.88553
28S-Um3904	0.727618	0.607266
28S-Gm3923	0.695019	0.567501
28S-Gm4020	0.737347	0.608976
28S-Cm4032	0.924186	0.892715
28S-Gm4166	0.935519	0.932987
28S-Um4197	0.884249	0.854078
28S-Gm4198	0.891784	0.856852
28S-Um4276	0.786368	0.783759
28S-Gm4340	0.915112	0.905558
28S-Gm4362	0.887186	0.856372
28S-Cm4426	0.740168	0.71043
28S-Gm4464	0.897833	0.809059
28S-Um4468	0.933866	0.93088
28S-Gm4469	0.753466	0.751607
28S-Am4493	0.857321	0.804134
28S-Cm4506	0.946481	0.943149
28S-Am4541	0.802733	0.661749
28S-Am4560	0.618926	0.505391
28S-Gm4588	0.644749	0.448089
28S-Um4590	0.673531	0.569406
28S-Gm4593	0.909719	0.879091
28S-Gm4607	0.679346	0.583634
5.8S-Um14	0.730993	0.71473
5.8S-Gm75	0.887419	0.827483
